# Supplementary material for: Blastocrithidia nonstop mitochondrial genome and its expression are remarkably insulated from nuclear codon reassignment
Source: Nucleic Acids Res. 2024 Mar 7;52(7):3870–85. doi: 10.1093/nar/gkae168 (PMC11040004; doi:10.1093/nar/gkae168)
Supplement: gkae168_Supplemental_Files [file gkae168_supplemental_files.zip]

Archive with 2 entries (2 files):
- Suppl Tables all R2.xlsx
- v 33 Suppl Fugures all.pdf
